# Supplementary material for: Antiviral Activity of Selective Estrogen Receptor Modulators against Severe Fever with Thrombocytopenia Syndrome Virus In Vitro and In Vivo
Source: Viruses. 2024 Aug 20;16(8):1332. doi: 10.3390/v16081332 (PMC11360069; doi:10.3390/v16081332)
Supplement: Supplementary file 1 [file viruses-16-01332-s001.zip]

Archive with 1 entries (1 files):
- viruses-3103568-supplementary.pdf
